# Supplementary material for: Mapping the Dynamics of Contemporary PRRSV-2 Evolution and Its Emergence and Spreading Hotspots in the U.S. Using Phylogeography
Source: Pathogens. 2023 May 20;12(5):740. doi: 10.3390/pathogens12050740 (PMC10222675; doi:10.3390/pathogens12050740)
Supplement: Supplementary file 1 [file pathogens-12-00740-s001.zip]

Archive with 2 entries (2 files):
- pathogens-2397113-supplementary.pdf
- Supplementary_Video_S1.mp4
